# Supplementary material for: Real-world Use of Molecular Point-of-care Testing for Sexually Transmitted Infections (STIs) in the Emergency Department: Why It Matters for Acute Care Management
Source: Open Forum Infect Dis. 2025 Dec 12;13(1):ofaf749. doi: 10.1093/ofid/ofaf749 (PMC12757586; doi:10.1093/ofid/ofaf749)
Supplement: ofaf749_Supplementary_Data [file ofaf749_supplementary_data.zip]

Archive with 2 entries (2 files):
- OFID_Visby_SupplementTable_09252025.docx
- OFID_Visby_Supplement_Methods_Results_09252025.docx
